# Supplementary material for: Microencapsulated Hepatocytes Differentiated from Human Induced Pluripotent Stem Cells: Optimizing 3D Culture for Tissue Engineering Applications
Source: Cells. 2023 Mar 10;12(6):865. doi: 10.3390/cells12060865 (PMC10047414; doi:10.3390/cells12060865)
Supplement: Supplementary file 1 [file cells-12-00865-s001.zip]

Archive with 1 entries (1 files):
- cells-2161523-supplementary.pdf
